# Supplementary material for: miTAR: a hybrid deep learning-based approach for predicting miRNA targets
Source: BMC Bioinformatics. 2021 Feb 27;22:96. doi: 10.1186/s12859-021-04026-6 (PMC7912887; doi:10.1186/s12859-021-04026-6)
Supplement: Supplementary file 1 — Additional file 1: Table S1. Performance comparison with a previous developed DL method, deepTarget. Table S2. Performance comparison with a previous developed DL method, miRTDL. Table S3. Performance examination before and after removing the Max pooling layer or CNN and Max pooling layers. Table S4. Performance examination for models without the Max pooling layer at the optimal parameter settings. Table S5. Performance examination before and after removing one type of layer. [file 12859_2021_4026_MOESM1_ESM.xlsx]

## Sheet: Sup_Table1
Table S1. Performance comparison with a previous developed deep learning method, deepTarget. NA represents the value is not reported in the corresponding study.
Model:dataset	Accuracy	Sensitivity	Specificity	F-Score	PPV	NPV	Brier Score
deepTarget: deepTarget	0.9641	0.9389	0.9706	0.9105	0.8848	0.9845	NA
DeepMirTar: DeepMirTar	0.9348	NA	NA	0.9348	NA	NA	NA
miTAR3: DeepMirTar (30 times) [95% CI]	0.9796	0.9733	0.9853	0.9785	0.9839	0.9759	0.0182
	[0.9723-0.9866]	[0.9573-0.9885]	[0.9769-0.9956]	[0.9700-0.9864]	[0.9747-0.9952]	[0.9633-0.9891]	[0.0120-0.0225]

## Sheet: Sup_Table2
Table S2. Performance comparison with a previous developed deep learning method, miRTDL. NA represents the value is not reported in the corresponding study.
Model:dataset	Accuracy	Sensitivity	Specificity	F-score	PPV	NPV	Brier Score
miRTDL: miRTDL	89.98	96.44	88.43	NA	NA	NA	NA
miRAW: miRAW	0.935	0.935	0.938	0.935	NA	NA	NA
miTAR4: miRAW (30 times) [95% CI]	0.9598	0.9551	0.9645	0.9595	0.9639	0.9559	0.0312
	[0.9552-0.9629]	[0.9475-0.9614]	[0.9568-0.9730]	[0.9549-0.9629]	[0.9560-0.9719]	[0.9476-0.9619]	[0.0288-0.0342]

## Sheet: Sup_Table3
Table S3. Performance examination before and after removing the Max pooling layer or CNN+Max pooling layer.
Model:dataset	Accuracy without removing any layer	Accuracy after removing MaxPooling	Accuracy after removing CNN+MaxPooling
miTAR1: DeepMirTar (30 times)	0.9787	0.8878	0.8417
	[0.9774-0.9801]	[0.8365-0.9390]	[0.7903-0.8931]
miTAR: MirTarRAW (30 times)	0.9545	0.9144	0.8554
	[0.9531-0.9559]	[0.8711-0.9577]	[0.8240-0.8868]
miTAR2: miRAW (30 times)	0.9649	0.9531	0.9145
	[0.9641-0.9656]	[0.9412-0.9651]	[0.9012-0.9278]

## Sheet: Sup_Table4
Table S4. Performance examination for models without the Max pooling layer at the optimal parameter settings.
Model:dataset	Accuracy for the original models	Model:dataset	Accuracy for models without MaxPooling	Accuracy after adding back the MaxPooling
miTAR1: DeepMirTar (30 times)	0.9787	miTAR1_noMP: DeepMirTar (30 times)	0.9747	0.979
	[0.9714- 0.9836]		[0.9521-0.9839]	[0.9725-0.9841]
miTAR: MirTarRAW (30 times)	0.9545	miTAR_noMP: MirTarRAW (30 times)	0.9116	0.9559
	[0.9601- 0.9686]		[0.5065-0.9540]	[0.9484-0.9611]
miTAR2: miRAW (30 times)	0.9649	miTAR2_noMP: miRAW (30 times)	0.9433	0.9651
	[0.9496- 0.9610]		[0.7636-0.9664]	[0.9632-0.9685]

## Sheet: Sup_Table5
Table S5. Performance examination before and after removing one type of layer.
Model:dataset	Accuracy without removing any layer	Accuracy after removing BiRNN	Accuracy after removing the first Dense	Accuracy after removing Dropout
miTAR1: DeepMirTar (30 times)	0.9787	0.9716	0.9719	0.97
	[0.9714- 0.9836]	[0.9625-0.9802]	[0.9163-0.9847]	[0.9618-0.9759]
miTAR: MirTarRAW (30 times)	0.9549	0.9444	0.9532	0.9533
	[0.9496- 0.9610]	[0.9371-0.9517]	[0.9440-0.9583]	[0.9473-0.9599]
miTAR2: miRAW (30 times)	0.9649	0.9608	0.9649	0.9533
	[0.9496- 0.9610]	[0.9572-0.9636]	[0.9624-0.9687]	[0.9513-0.9590]
